# Supplementary material for: AnnoSpat annotates cell types and quantifies cellular arrangements from spatial proteomics
Source: Nat Commun. 2024 May 3;15:3744. doi: 10.1038/s41467-024-47334-0 (PMC11068798; doi:10.1038/s41467-024-47334-0)
Supplement: Supplementary file 3 — Supplementary Data 1 [file 41467_2024_47334_MOESM3_ESM.xlsx]

## Sheet: SD1
Isotope	Marker	Clone	Vender SKU
141Pr	HLA-ABC	EMR8-5	BD Biosciences Cat#565292
142Nd	CD57	HCD57	Fluidigm Cat#3142007B
143Nd	CD31	C31.3+C31.7+C31.10	LifeSpan BioSciences Cat#LS-C390863-100
144Nd	CD14	EPR3653	Fluidigm Cat#3144025D
145Nd	C-peptide	3A1	Thermo Cat#MA1-22710
146Nd	Nestin	196908	Fluidigm Cat#3146015B
147Sm	Glucagon	C-11	Santa Cruz Cat#sc-514592
148Nd	pan-Keratin	C11	Fluidigm Cat#3148020D
149Sm	CD11b	EPR1344	Fluidigm Cat#3149028D
150Nd	CD44	IM7	Fluidigm Cat#3150018B
151Eu	PDX-1	goat polyclonal	R&D systems Cat#AF2419
152Sm	CD45	D9M8I	Fluidigm Cat#3152018D
153Eu	CD56	Rabbit polyclonal	Proteintech Cat#14255-1-AP
154Sm	beta-actin	2F1-1	Fluidigm Cat#3154021D
155Gd	Foxp3	Clone 236A/E7	Fluidigm Cat#3155016D
156Gd	CD4	EPR6855	Fluidigm Cat#3156033D
158Gd	NKX6.1	Rabbit polyclonal	Sigma Cat#HPA036774
159Tb	CD68	KP1	Fluidigm Cat#3159035D
160Gd	Somatostatin	H-106	Santa Cruz Cat#sc-13099
161Dy	CD20	H-1	Fluidigm Cat#3161029D
162Dy	CD8	D8A8Y	Fluidigm Cat#3162034D
164Dy	CD99	goat polyclonal	R&D systems Cat#AF3968
165Ho	CA2	rabbit polyclonal	Rockland Cat#200-401-136S
166Er	pNFkB	K10895.12.50	Fluidigm Cat#3166006A
167Er	Granzyme B	EPR20129-217	Fluidigm Cat#3167021D
168Er	Ki67	B56	Fluidigm Cat#3168022D
169Tm	Collagen type I	goat polyclonal	Fluidigm Cat#3169023D
170Er	CD3	mouse polclonal	Fluidigm Cat#3170019D
172Yb	pS6	Clone N7-548	Fluidigm Cat#3172008A
173Yb	CD45RO	UCHL1	Fluidigm Cat#3173016D
174Yb	HLA-DR	TAL 1B5	Abcam Cat#ab20181
175Lu	pp	goat polyclonal	Abcam Cat#ab77192
176Yb	Ghrelin	C-18	Santa Cruz Cat#sc-10368
