# Supplementary material for: AnnoSpat annotates cell types and quantifies cellular arrangements from spatial proteomics
Source: Nat Commun. 2024 May 3;15:3744. doi: 10.1038/s41467-024-47334-0 (PMC11068798; doi:10.1038/s41467-024-47334-0)
Supplement: Supplementary file 4 — Supplementary Data 2 [file 41467_2024_47334_MOESM4_ESM.xlsx]

## Sheet: SD2
DonorID	SampleSex	SampleAge	SampleEthnicity	DiseaseCondition	DiseaseStatus	Award	TissueSource	CultureStartDate	CultureHarvestDate
HPAP-002	M	26yo	Hispanic (MX)	T1D	T1DM (5 yrs duration)	UC4 DK112217	nPod	2017-01-12	est 1/15/17
HPAP-003	M	29yo	Caucasian	AAB+	No HX DIAB	UC4 DK112217	nPod	2017-01-18	est 1/21/17
HPAP-006	M	46yo	Caucasian	Control	No HX DIAB	UC4 DK112217	UPenn	2017-03-03	est 3/6/17
HPAP-008	F	24yo	Caucasian	AAB+	No HX DIAB	UC4 DK112217	nPod	2017-04-16	est 4/19/17
HPAP-009	M	3yo	African american/Black	AAB+	No HX DIAB	UC4 DK112217	nPod	2017-05-11	est 5/14/17
HPAP-014	F	43yo	Caucasian	Control	No HX DIAB	UC4 DK112217	UPenn	2017-08-25	est 8/28/17
HPAP-015	M	29yo	Caucasian	T1D	T1DM (7 yrs duration)	UC4 DK112217	nPod	2017-09-11	est 9/14/17
HPAP-017	M	30yo	Caucasian	AAB+	No HX DIAB	UC4 DK112217	nPod	2017-09-17	est 9/20/17
HPAP-019	M	22yo	Caucasian	AAB+	No HX DIAB	UC4 DK112217	nPod	2017-12-04	est 12/7/17
HPAP-020	M	14yo	Caucasian	T1D	Recent T1DM (Unsuspected)	UC4 DK112217	nPod	2018-01-03	est 1/7/18
HPAP-023	F	17yo	Caucasian	T1D	T1DM (7 yrs duration)	UC4 DK112217	nPod	2018-04-04	est 4/7/18
HPAP-026	M	24yo	Caucasian	AAB+	No HX DIAB	UC4 DK112217	nPod	2018-05-15	2018-05-17
HPAP-029	M	23yo	Caucasian	AAB+	No HX DIAB	UC4 DK112217	nPod	2018-06-29	2018-07-05
HPAP-035	M	35yo	Caucasian	Control	No HX DIAB	UC4 DK112217	UPenn	2019-01-14	2019-01-17
HPAP-036	F	23yo	Caucasian	Control	No HX DIAB	UC4 DK112217	nPod	2019-01-22	2019-01-24
HPAP-038	M	13yo	Caucasian	AAB+	No HX DIAB	UC4 DK112217	nPod	2019-04-04	2019-04-09
