# Supplementary material for: AnnoSpat annotates cell types and quantifies cellular arrangements from spatial proteomics
Source: Nat Commun. 2024 May 3;15:3744. doi: 10.1038/s41467-024-47334-0 (PMC11068798; doi:10.1038/s41467-024-47334-0)
Supplement: Supplementary file 5 — Supplementary Data 3 [file 41467_2024_47334_MOESM5_ESM.xlsx]

## Sheet: SD3
	Beta_Cells	Alpha_Cells	Delta_Cells	PP_Cells	Eplsilon_Cells	Acinar_Cells	Ductal_Cells	Endothelial_Cells	ECM_Cells	B_Cells	Helper_T_Cells	Killer_T_Cells	Memory_T_Cells	Regulatory_T_Cells	Myeloid_Cells	NK_Cells
1	C.peptide	Glucagon	Somatostatin	PP	Ghrelin	pS6	Keratin	CD31	Collagen	CD20	CD4	CD8	CD45RO	Foxp3	CD11b	CD56
2	NKX61		PDX.1	Glucagon-			CD44	Nestin		CD3-	CD3	CD3	CD4	CD4	CD68	CD3-
3	PDX.1						PDX.1			CD56-	CD8-	CD4-	CD8-	CD8-	CD14	CD20-
4							NKX61			CD68-	CD56-	CD56-	CD56-	CD56-	HLA.DR
5							CA2			CD11b-	CD68-	CD68-	CD68-	CD68-	CD3-
6										CD14-	CD11b-	CD11b-	CD11b-	CD11b-	CD20-
7											CD14-	CD14-	CD14-	CD14-	CD56-
