# Supplementary material for: AnnoSpat annotates cell types and quantifies cellular arrangements from spatial proteomics
Source: Nat Commun. 2024 May 3;15:3744. doi: 10.1038/s41467-024-47334-0 (PMC11068798; doi:10.1038/s41467-024-47334-0)
Supplement: Supplementary file 6 — Supplementary Data 4 [file 41467_2024_47334_MOESM6_ESM.xlsx]

## Sheet: SD4
T1D	SI_Astir	SI_SSC	SI_AnnoSpat	SI_SCINA	SI_AUCell	SI_Kmean	SI_Seurat	SI_Phenograph	SI_FlowSOM
Alpha	0.3089 (0.0034)	0.3481 (0.0049)	0.3825 (0.0035)	0.2781 (0.0043)	0.459 (0.02409)	0.4477(0.0027)	0.3800(0.0078)	0.4256(0.0077)	NA
Beta	0.4674 (0.0134)	0.4924 (0.0094)	0.519 (0.0091)	0.4537 (0.0117)	0.1325 (0.13372)	0.4265(0.0021)	0.4829(0.0016)	0.1709(0.0029)	NA
Delta	0.1291 (0.1473)	00.394 (0.0058)	0.3835 (0.0058)	0.2965 (0.0047)	0.3899 (0.01445)	0.3998(0.0022)	0.2123(0.0040)	0.1963(0.0036)	NA
PP	0.4364 (0.0044)	0.4651 (0.0043)	0.4664 (0.0049)	0.3592 (0.0059)	0.6002 (0.00543)	0.4047(0.0025)	0.3807(0.0086)	0.4299(0.0077)	NA
Epsilon	NA	0.3096 (0.0243)	0.2594 (0.0168)	0.1619 (0.0098)	0.4582 (0.01366)	0.3241(0.0027)	0.3399(0.0039)	0.3568(0.0030)	NA
