# Supplementary material for: AnnoSpat annotates cell types and quantifies cellular arrangements from spatial proteomics
Source: Nat Commun. 2024 May 3;15:3744. doi: 10.1038/s41467-024-47334-0 (PMC11068798; doi:10.1038/s41467-024-47334-0)
Supplement: Supplementary file 9 — Supplementary Data 7 [file 41467_2024_47334_MOESM9_ESM.xlsx]

## Sheet: SD7
Fraction of annotated cells	Combined	T1D	Control
AnnoSpat	0.9088	0.8833	0.935
SSC	0.8467	0.7684	0.9035
Astir	0.4245	0.5001	0.3995
SCINA	1	1	1
AUCell	0.4163	0.2114	0.8519
