# Supplementary material for: AnnoSpat annotates cell types and quantifies cellular arrangements from spatial proteomics
Source: Nat Commun. 2024 May 3;15:3744. doi: 10.1038/s41467-024-47334-0 (PMC11068798; doi:10.1038/s41467-024-47334-0)
Supplement: Supplementary file 10 — Supplementary Data 8 [file 41467_2024_47334_MOESM10_ESM.xlsx]

## Sheet: SD8
Runtime(minutes)	Combined_mean	Combined_std	T1D_mean	T1D_std	Control_mean	Control_std
AnnoSpat	1.35124	0.0333897	0.428723	0.00388771	1.09919	0.0183064
SSC	0.440933	0.00583369	0.154316	0.00038076	0.490685	0.0184749
Astir	39.8594	0.494283	17.7964	0.0788616	31.4425	0.0923498
SCINA	11.3984	0.285681	2.3247	0.0721139	7.05946	0.10497
AUCell	122.777	0.421578	17.0232	0.196907	60.1665	0.70707
