# Supplementary material for: AnnoSpat annotates cell types and quantifies cellular arrangements from spatial proteomics
Source: Nat Commun. 2024 May 3;15:3744. doi: 10.1038/s41467-024-47334-0 (PMC11068798; doi:10.1038/s41467-024-47334-0)
Supplement: Supplementary file 11 — Supplementary Data 9 [file 41467_2024_47334_MOESM11_ESM.xlsx]

## Sheet: SD9
Abbreviated Name	CompleteName/alias	Cell type(s)
DAPI	DAPI	Nuclear marker
CD45	CD45	Pan-leukocyte
HLA-DR	HLA-DR	Antigen-presenting cells
CD11c	CD11c	Macrophages, monocytes, DCs
CD8	CD8	T subset
CD31	CD31 (PECAM-1)	Endothelial
CD3	CD3	T cells
KRT	Pan-cytokeratin	Epithelial
Ki67	Ki67	Proliferation marker
CD4	CD4	T subset
GCG	Glucagon	α cells
SST	Somatostatin	δ cells
IBA1	Ionized calcium-binding adapter molecule 1 (AIF1)	Macrophages
CPEP	C-peptide	β cells
ARG1	Arginase I	Macrophage phenotypic marker
CHGA	Chromogranin A	Endocrine cells
MCAM	Melanoma cell adhesion molecule (CD146)	Pericytes, stromal cells
CD34	CD34	Vascular endothelial, fibroblasts
CD206	Mannose receptor C-type 1 (MRC1)	Macrophage phenotypic marker
CD163	CD163	Macrophage phenotypic marker
PPY	Pancreatic polypeptide	γ cells
CD14	CD14	Macrophages
GHRL	Ghrelin	ε cells
ECAD	E-cadherin	Highest in acinar, ductal cells
