# Supplementary material for: AnnoSpat annotates cell types and quantifies cellular arrangements from spatial proteomics
Source: Nat Commun. 2024 May 3;15:3744. doi: 10.1038/s41467-024-47334-0 (PMC11068798; doi:10.1038/s41467-024-47334-0)
Supplement: Supplementary file 12 — Supplementary Data 10 [file 41467_2024_47334_MOESM12_ESM.xlsx]

## Sheet: SD10
	Alpha	Beta	Delta	PP	Epsilon	Endothelial	Pericyte	Macrophage	DC/monocyte	T	Ductal
1	GCG	CPEP	SST	PPY	GHRL	CD31	MCAM	IBA1	CD11c	CD45	KRT
2										CD3
