# Supplementary material for: AnnoSpat annotates cell types and quantifies cellular arrangements from spatial proteomics
Source: Nat Commun. 2024 May 3;15:3744. doi: 10.1038/s41467-024-47334-0 (PMC11068798; doi:10.1038/s41467-024-47334-0)
Supplement: Supplementary file 13 — Supplementary Data 11 [file 41467_2024_47334_MOESM13_ESM.xlsx]

## Sheet: SD11
Control	SI_Astir	Si_SSC	SI_AnnoSpat	SI_SCINA	SI_AUCell	DB_Astir	DB_SSC	DB_AnnoSpat	DB_SCINA	DB_AUCell
Alpha	NA	0.3844 (0.0075)	0.4531 (0.0132)	0.2676 (0.0069)	0.443 (0.0044)	NA	1.1826 (0.0090)	1.0254 (0.0115)	1.4411 (0.0229)	1.2163 (0.0023)
Beta	0.328 (0.0046)	0.4148 (0.00895)	0.4173 (0.1188)	0.3497 (0.0051)	0.4853 (0.0027)	1.3324 (0.0110)	1.2341 (0.0073)	1.1564 (0.0122)	1.2935 (0.0078)	1.2235 (0.0029)
Delta	NA	0.2206 (0.0154)	0.2056 (0.0155)	0.3508 (0.0015)	0.2452 (0.0080)	NA	1.6482 (0.0364)	1.7317 (0.0475)	3.0744 (0.0211)	1.8049 (0.0229)
