# Supplementary material for: AnnoSpat annotates cell types and quantifies cellular arrangements from spatial proteomics
Source: Nat Commun. 2024 May 3;15:3744. doi: 10.1038/s41467-024-47334-0 (PMC11068798; doi:10.1038/s41467-024-47334-0)
Supplement: Supplementary file 14 — Supplementary Data 12 [file 41467_2024_47334_MOESM14_ESM.xlsx]

## Sheet: SD12
Donor_Part_ROI	Alpha	Beta	Delta	PP	Epsilon
HPAP002_Body_ROI1	755	0	186	6	0
HPAP002_Body_ROI2	2	0	43	2	0
HPAP002_Body_ROI4	474	0	218	4	0
HPAP002_Body_ROI5	828	334	208	0	5
HPAP002_Body_ROI6	889	159	341	0	0
HPAP002_Body_ROI7	116	46	96	2	2
HPAP002_Body_ROI8	157	94	107	0	0
HPAP002_Body_ROI9	146	0	52	5	0
HPAP002_Head_ROI1	24	0	506	843	51
HPAP002_Head_ROI2	0	0	58	346	8
HPAP002_Head_ROI4	582	0	1035	1070	20
HPAP002_Tail_ROI1	569	212	364	0	0
HPAP002_Tail_ROI2	321	77	160	0	0
HPAP002_Tail_ROI3	891	389	348	0	1
HPAP002_Tail_ROI4	957	521	321	52	3
HPAP002_Tail_ROI5	251	137	154	0	0
HPAP005_Body_ROI1	308	439	269	21	8
HPAP005_Body_ROI2	210	171	225	0	21
HPAP005_Body_ROI3	55	126	29	4	0
HPAP005_Head_ROI1	196	263	152	1	2
HPAP005_Head_ROI2	162	457	222	1	26
HPAP005_Head_ROI3	12	108	32	296	36
HPAP005_Tail_ROI1	165	276	268	35	53
HPAP005_Tail_ROI2	199	159	196	1	34
HPAP005_Tail_ROI3	413	189	170	16	3
HPAP006_Body_ROI1	2	2	35	0	0
HPAP006_Body_ROI4	401	418	594	0	7
HPAP006_Body_ROI5	206	232	128	1	5
HPAP006_Body_ROI6	204	99	225	0	0
HPAP006_Head_ROI1	442	580	506	0	1
HPAP006_Head_ROI2	0	0	0	0	0
HPAP006_Head_ROI3	513	566	471	1	0
HPAP006_Tail_ROI1	605	727	812	0	6
HPAP006_Tail_ROI2	322	269	166	5	0
HPAP006_Tail_ROI3	299	361	403	3	2
HPAP014_Body_ROI1	124	156	89	0	1
HPAP014_Body_ROI2	423	509	84	0	11
HPAP014_Body_ROI3	474	414	95	0	0
HPAP014_Head_ROI1	172	155	187	3	5
HPAP014_Head_ROI2	198	178	87	0	9
HPAP014_Head_ROI3	104	147	50	3	0
HPAP014_Head_ROI5	261	348	174	2	14
HPAP014_Head_ROI6	164	216	80	6	2
HPAP014_Head_ROI7	354	348	204	42	2
HPAP014_Tail_ROI10	711	837	815	34	49
HPAP014_Tail_ROI1	401	686	203	2	57
HPAP014_Tail_ROI2	591	866	527	26	73
HPAP014_Tail_ROI3	925	910	264	15	33
HPAP014_Tail_ROI7	660	214	472	3	117
HPAP015_Body_ROI1	189	0	76	0	0
HPAP015_Body_ROI2	180	0	102	0	3
HPAP015_Body_ROI3	443	0	171	0	0
HPAP015_Head_ROI1	47	0	115	752	7
HPAP015_Head_ROI2	1	0	35	267	4
HPAP015_Head_ROI4	41	0	104	713	42
HPAP015_Tail_ROI1	488	0	100	3	0
HPAP015_Tail_ROI2	910	0	437	1	21
HPAP015_Tail_ROI3	57	0	29	1	6
HPAP020_Body_ROI1	134	0	105	8	0
HPAP020_Body_ROI3	188	0	192	1	10
HPAP020_Body_ROI4	201	0	168	2	4
HPAP020_Body_ROI5	420	0	281	2	17
HPAP020_Body_ROI6	153	0	88	21	22
HPAP020_Body_ROI7	149	0	185	2	0
HPAP020_Head_ROI2	533	0	165	12	21
HPAP020_Head_ROI3	568	0	304	0	1
HPAP020_Head_ROI4	806	0	202	1	1
HPAP020_Head_ROI5	656	0	361	0	0
HPAP020_Head_ROI6	128	0	71	6	0
HPAP020_Head_ROI7	490	0	150	0	17
HPAP020_Tail_ROI11	3	6	15	3	3
HPAP020_Tail_ROI1	777	337	234	0	0
HPAP020_Tail_ROI2	855	0	585	2	21
HPAP020_Tail_ROI4	996	442	273	0	0
HPAP020_Tail_ROI5	177	0	148	22	6
HPAP020_Tail_ROI6	506	176	80	0	4
HPAP020_Tail_ROI8	57	63	16	0	0
HPAP020_Tail_ROI9	67	0	98	3	0
NPOD6041_Body_ROI1	308	0	35	1	17
NPOD6041_Body_ROI2	625	0	135	2	4
NPOD6041_Body_ROI8	947	0	172	2	6
NPOD6041_Head_ROI1	53	0	18	16	0
NPOD6041_Head_ROI2	481	0	163	2	11
NPOD6041_Head_ROI3	34	0	76	483	11
NPOD6041_Tail_ROI3	303	0	39	1	2
NPOD6041_Tail_ROI4	679	0	138	0	7
NPOD6041_Tail_ROI5	93	0	17	0	4
NPOD6160_Body_ROI6	37	130	36	0	0
NPOD6160_Body_ROI8	20	92	35	1	6
NPOD6160_Body_ROI9	31	91	55	0	2
NPOD6160_Head_ROI1	838	724	146	5	3
NPOD6160_Head_ROI2	627	670	197	0	0
NPOD6160_Head_ROI3	436	541	74	14	4
NPOD6160_Tail_ROI2	271	345	124	2	4
NPOD6160_Tail_ROI3	124	182	81	2	3
NPOD6160_Tail_ROI7	100	218	76	0	5
NPOD6174_Body_ROI2	273	392	95	0	20
NPOD6174_Body_ROI3	209	240	51	0	2
NPOD6174_Body_ROI5	32	91	19	1	0
NPOD6174_Head_ROI1	655	415	314	2	0
NPOD6174_Head_ROI2	1144	1053	548	0	2
NPOD6174_Head_ROI3	315	868	562	0	3
NPOD6174_Tail_ROI1	113	244	17	0	4
NPOD6174_Tail_ROI2	75	136	114	2	11
NPOD6174_Tail_ROI4	109	338	44	1	23
NPOD6180_Body_ROI1	496	0	128	14	1
NPOD6180_Body_ROI3	36	0	17	0	0
NPOD6180_Body_ROI7	45	0	13	14	0
NPOD6180_Head_ROI1	825	0	496	0	10
NPOD6180_Head_ROI2	277	0	132	0	12
NPOD6180_Head_ROI3	1060	0	333	0	2
NPOD6180_Tail_ROI3	133	0	25	3	0
NPOD6180_Tail_ROI5	186	0	52	17	0
NPOD6180_Tail_ROI6	243	0	42	1	0
NPOD6204_Body_ROI1	230	0	47	2	2
NPOD6204_Body_ROI3	226	0	46	1	0
NPOD6204_Body_ROI4	20	0	11	0	2
NPOD6204_Head_ROI1	312	0	314	283	27
NPOD6204_Head_ROI2	109	0	29	155	21
NPOD6204_Head_ROI3	42	0	73	217	6
NPOD6204_Tail_ROI10	55	0	31	0	0
NPOD6204_Tail_ROI1	179	0	98	0	7
NPOD6204_Tail_ROI8	79	0	62	0	4
NPOD6236_Body_ROI4	216	0	76	0	0
NPOD6236_Body_ROI7	126	0	44	0	2
NPOD6236_Head_ROI1	18	0	11	1	8
NPOD6236_Head_ROI2	182	0	67	1	3
NPOD6236_Head_ROI3	213	0	143	0	10
NPOD6236_Head_ROI4	124	0	110	0	9
NPOD6236_Tail_ROI4	207	0	82	0	5
NPOD6236_Tail_ROI6	192	0	85	0	0
NPOD6236_Tail_ROI8	213	0	140	6	0
NPOD6247_Body_ROI11	267	0	179	2	8
NPOD6247_Body_ROI12	285	0	72	0	9
NPOD6247_Head_ROI1	241	0	180	0	7
NPOD6247_Head_ROI2	273	0	135	33	11
NPOD6247_Head_ROI3	506	0	298	3	28
NPOD6247_Tail_ROI1	605	0	224	0	20
NPOD6247_Tail_ROI5	510	0	43	0	10
NPOD6362_Body_ROI10	18	0	5	0	2
NPOD6362_Body_ROI4	232	30	13	9	0
NPOD6362_Head_ROI1	402	150	196	2	2
NPOD6362_Head_ROI2	64	0	81	3	19
NPOD6362_Head_ROI3	124	2	154	0	6
NPOD6362_Tail_ROI2	549	53	169	0	2
NPOD6362_Tail_ROI3	1325	47	156	1	11
NPOD6367_Head_ROI1	20	53	17	3	8
NPOD6367_Head_ROI2	4	5	20	4	2
NPOD6367_Head_ROI3	134	108	107	10	6
NPOD6367_Tail_ROI15	270	228	92	5	3
NPOD6367_Tail_ROI1	281	97	87	1	3
NPOD6389_Body_ROI3	465	398	249	0	29
NPOD6389_Body_ROI4	138	267	70	13	7
NPOD6389_Head_ROI1	104	198	90	11	33
NPOD6389_Head_ROI2	298	464	149	43	3
NPOD6389_Head_ROI3	42	197	87	66	2
NPOD6389_Tail_ROI2	433	428	125	8	0
NPOD6389_Tail_ROI6	476	420	53	1	0
NPOD6418_Body_ROI1	259	0	122	9	8
NPOD6418_Body_ROI2	77	0	62	0	0
NPOD6418_Head_ROI1	45	0	664	2623	251
NPOD6418_Head_ROI2	0	0	92	743	15
NPOD6418_Tail_ROI1	253	0	151	1	3
NPOD6418_Tail_ROI2	553	0	142	2	0
NPOD6422_Body_ROI10	75	0	46	0	0
NPOD6422_Body_ROI3	98	0	113	2	2
NPOD6422_Head_ROI1	10	0	344	1233	8
NPOD6422_Head_ROI2	131	1	105	2	33
NPOD6422_Head_ROI3	37	0	40	1	2
NPOD6422_Head_ROI4	0	0	189	464	5
NPOD6422_Tail_ROI10	671	0	164	1	4
NPOD6422_Tail_ROI2	318	0	193	0	6
