# Supplementary material for: AnnoSpat annotates cell types and quantifies cellular arrangements from spatial proteomics
Source: Nat Commun. 2024 May 3;15:3744. doi: 10.1038/s41467-024-47334-0 (PMC11068798; doi:10.1038/s41467-024-47334-0)
Supplement: Supplementary file 15 — Supplementary Data 13 [file 41467_2024_47334_MOESM15_ESM.xlsx]

## Sheet: SD13
Donor	Part	Astir	AnnoSpat	AUCell	SCINA	SSC
HPAP002	Body	0.0835738	0.128448	1.49082	0.0531013	0.140508
HPAP002	Head	0.341138	0.461009	0.488562	0.330989	0.3999
HPAP002	Tail	0.0552008	0.106151	0.612388	0.0852387	0.128721
HPAP006	Body	1.98089	1.52841	2.97041	1.67346	2.28357
HPAP006	Head	0.342872	0.168425	0.932795	0.118451	0.301027
HPAP006	Tail	0.113131	0.147052	0.511256	0.0780495	0.283313
HPAP014	Body	0.471089	0.0116966	0.505029	0.0459744	0.011441
HPAP014	Head	0.205379	0.0171055	0.514891	0.0994181	0.0247929
HPAP014	Tail	0.0335217	0.0463203	1.05677	0.0582756	0.035447
HPAP015	Body	0.214238	0.0966454	1.20455	0.00608105	0.0889007
HPAP015	Head	0.381406	0.147162	0.1696	0.110136	0.111657
HPAP015	Tail	inf	0.0375081	2.11669	0.0131979	0.0913915
HPAP020	Body	0.0808726	0.0598029	inf	0.0755697	0.190828
HPAP020	Head	0.110883	0.00990011	1.47152	0.282428	0.0170035
HPAP020	Tail	0.070078	0.216071	1.45243	0.0562564	0.294427
